# Supplementary material for: Steered Molecular Dynamics Simulations Study on FABP4 Inhibitors
Source: Molecules. 2023 Mar 17;28(6):2731. doi: 10.3390/molecules28062731 (PMC10058326; doi:10.3390/molecules28062731)
Supplement: Supplementary file 1 [file molecules-28-02731-s001.zip]

Archive with 1 entries (1 files):
- molecules-2229034-supplementary.pdf
